# Supplementary material for: Marigold Metabolites: Diversity and Separation Methods of Calendula Genus Phytochemicals from 1891 to 2022
Source: Molecules. 2022 Dec 6;27(23):8626. doi: 10.3390/molecules27238626 (PMC9736270; doi:10.3390/molecules27238626)
Supplement: Supplementary file 1 [file molecules-27-08626-s001.zip]

Archive with 1 entries (1 files):
- molecules-2014134-supplementary.pdf
